# Supplementary material for: An IS-mediated, RecA-dependent, bet-hedging strategy in Burkholderia thailandensis
Source: eLife. 2023 Jan 30;12:e84327. doi: 10.7554/eLife.84327 (PMC9946442; doi:10.7554/eLife.84327)
Supplement: Figure 4—source data 2. — The red box indicates the region of the gel used in the final figure. The lanes and identity of the band(s) are indicated. [file elife-84327-fig4-data2.zip]

Archive with 2 entries (2 files):
- Figure 4 - Source data 2/Figure 4 - Source data 2 unedited.tif
- Figure 4 - Source data 2/Figure 4 - Source data 2.png
